# Supplementary material for: Microbial Aetiology, Antibiotic Susceptibility and Pathogen-Specific Risk Factors for Udder Pathogens from Clinical Mastitis in Dairy Cows
Source: Animals (Basel). 2021 Jul 16;11(7):2113. doi: 10.3390/ani11072113 (PMC8300163; doi:10.3390/ani11072113)
Supplement: Supplementary file 1 [file animals-11-02113-s001.zip]

Archive with 1 entries (1 files):
- animals-1303152-supplementary.pdf
